# Supplementary material for: Comprehensive Pulmonary Rehabilitation for Patients with Malignant Pleural Mesothelioma: A Feasibility Pilot Study
Source: Cancers (Basel). 2024 May 26;16(11):2023. doi: 10.3390/cancers16112023 (PMC11171244; doi:10.3390/cancers16112023)
Supplement: Supplementary file 1 [file cancers-16-02023-s001.zip]

Archive with 1 entries (1 files):
- cancers-2998573-supplementary.odt
